# Supplementary material for: Milk Exosomal miR-27b Worsen Endoplasmic Reticulum Stress Mediated Colorectal Cancer Cell Death
Source: Nutrients. 2022 Nov 29;14(23):5081. doi: 10.3390/nu14235081 (PMC9737596; doi:10.3390/nu14235081)
Supplement: Supplementary file 1 [file nutrients-14-05081-s001.zip]

Archive with 1 entries (1 files):
- nutrients-2053049-supplementary.pdf
